# Supplementary material for: Chromosome X-Wide Association Study Identifies Loci for Fasting Insulin and Height and Evidence for Incomplete Dosage Compensation
Source: PLoS Genet. 2014 Feb 6;10(2):e1004127. doi: 10.1371/journal.pgen.1004127 (PMC3916240; doi:10.1371/journal.pgen.1004127)
Supplement: Table S1 — Estimates of the phenotypic variance attributable to 217,112 imputed and genotyped chrX SNPs using three different dosage compensation models. (XLS) [file pgen.1004127.s004.xls]

## Sheet: Sheet1
		Full dosage compensation				Equal variance				No dosage compensation
Phenotype	N	hx	se	lrt	P-value	hx	se	lrt	P-value	hx	se	lrt	P-value
Height	14408	0.009349	0.002718	22.124	1e-06	0.014111	0.004142	21.666	2e-06	0.017799	0.005491	19.184	6e-06
SBP	9990	0.007645	0.003475	7.851	0.003	0.010697	0.005184	6.698	0.005	0.012471	0.006768	5.054	0.01
HDL-C	11139	0.004827	0.002801	4.76	0.01	0.007331	0.004189	4.991	0.01	0.009197	0.005481	4.549	0.02
Fasting insulin	9616	0.004411	0.003048	3.375	0.03	0.006778	0.004689	3.202	0.04	0.008271	0.006272	2.45	0.06
Fasting glucose	9151	0.004622	0.003729	1.734	0.09	0.00839	0.005745	2.442	0.06	0.011538	0.007615	2.61	0.05
TG	11140	0.001853	0.002533	0.706	0.2	0.004283	0.004039	1.53	0.1	0.007665	0.005665	2.526	0.06
CRP	9697	0.001871	0.003024	0.444	0.3	0.004203	0.004733	0.961	0.2	0.006511	0.006389	1.296	0.1
WHR	12334	0.001286	0.002176	0.457	0.2	0.002151	0.003363	0.529	0.2	0.002886	0.004576	0.498	0.2
BMI	14214	0.000261	0.001998	0.017	0.4	0.001075	0.003138	0.12	0.4	0.001866	0.004283	0.199	0.3
TC	11141	1e-06	0.00286	0	0.5	1e-06	0.004332	0	0.5	1e-06	0.005677	0	0.5
LDL-C	11040	1e-06	0.002689	0	0.5	1e-06	0.004138	0	0.5	1e-06	0.005492	0	0.5
DBP	9984	1e-06	0.002729	0	0.5	1e-06	0.004177	0	0.5	1e-06	0.005622	0	0.5
Definitions of the dosage models are given by Yang, J. et al. Genome partitioning of genetic variation for complex traits using common SNPs. Nat Genet 43, 519-25 (2011).
All values are from GCTA v.1.13 (Yang, J., Lee, S.H., Goddard, M.E. & Visscher, P.M. GCTA: a tool for genome-wide complex trait analysis. Am J Hum Genet 88, 76-82 (2011))
hx: estimate for the proportion of genetic variance explained by the SNPs in chromosome X
se: standard error for the X chromosome variance estimate
lrt: likelihood ratio statistic
P-value: P-value for the test of hx=0
SBP: systolic blood pressure
HDL-C: high-density lipoprotein cholesterol
TG: total triglycerides
CRP: C-reactive protein
WHR: waist-hip-ratio
BMI: body-mass-index
TC: total cholesterol
LDL-C: low-density lipoprotein cholesterol
DBP: diastolic blood pressure
