# Supplementary material for: Chromosome X-Wide Association Study Identifies Loci for Fasting Insulin and Height and Evidence for Incomplete Dosage Compensation
Source: PLoS Genet. 2014 Feb 6;10(2):e1004127. doi: 10.1371/journal.pgen.1004127 (PMC3916240; doi:10.1371/journal.pgen.1004127)
Supplement: Table S2 — Association results in each discovery cohort for the lead SNPs in the three associated loci (rs1751138 near ITM2A and rs182838724 near FGF16, ATRX and MAGT1 for height and rs139163435 in Xq23 for fasting insulin). (XLS) [file pgen.1004127.s005.xls]

## Sheet: Sheet1
Height, rs1751138
Cohort	Sex	N	AF(G)	P-value	Beta	se
COROGENE	F	1496	0.64154	0.019234	0.089401	0.038148
COROGENE	M	2419	0.63573	0.018198	0.050141	0.021218
GENMETS	F	1039	0.65113	0.092411	0.079352	0.047111
GENMETS	M	1000	0.65383	0.083196	0.057801	0.03333
HBCS	F	949	0.6393	0.10911	0.076385	0.04763
HBCS	M	695	0.64437	0.32529	0.039317	0.039943
YFS	F	1084	0.61288	0.010342	0.11815	0.045996
YFS	M	911	0.63146	0.25068	0.039961	0.034765
NFBC	F	2642	0.65236	3.6171e-05	0.1195	0.028881
NFBC	M	2383	0.65606	0.039218	0.044611	0.021624
PredictCVD	F	681	0.64267	0.16999	0.076726	0.055854
PredictCVD	M	1166	0.63077	0.076139	0.053983	0.030411
DGI	F	1582	0.653	0.935	0.003	0.038
DGI	M	1520	0.629	0.257	0.03	0.027
Height, rs182838724
Cohort	Sex	N	AF(T)	P-value	Beta	se
COROGENE	F	1496	0.315	0.10553	0.064482	0.039814
COROGENE	M	2419	0.30646	0.011903	0.055896	0.022208
GENMETS	F	1039	0.31738	0.72963	-0.016607	0.048036
GENMETS	M	1000	0.2937	0.21692	0.043224	0.034984
HBCS	F	949	0.30933	0.35586	0.047091	0.050979
HBCS	M	695	0.30877	0.47905	0.029475	0.041619
YFS	F	1084	0.32276	0.016891	0.10963	0.045819
YFS	M	911	0.27581	0.012533	0.093821	0.037502
NFBC	F	2642	0.28617	0.012645	0.07585	0.030397
NFBC	M	2383	0.28791	0.088595	0.03886	0.022811
PredictCVD	F	681	0.28495	0.24433	0.071344	0.061227
PredictCVD	M	1166	0.30098	0.0010951	0.10494	0.032063
DGI	F	1582	0.304	0.776	0.011	0.039
DGI	M	1520	0.282	0.374	0.025	0.028
Fasting insulin, rs139163435
Cohort	Sex	N	AF(G)	P-value	Beta	se
GENMETS	F	972	0.067887	0.12118	-0.15795	0.10182
GENMETS	M	922	0.072939	0.058047	-0.12609	0.066442
HBCS	F	927	0.06027	0.209	-0.14092	0.11209
HBCS	M	684	0.056544	0.56746	-0.050656	0.088548
YFS	F	1060	0.063439	0.59922	-0.050097	0.095298
YFS	M	898	0.073102	0.0010393	-0.2282	0.069353
NFBC	F	2431	0.083159	0.045606	-0.1127	0.05635
NFBC	M	2355	0.079592	0.0052903	-0.11449	0.041017
DGI	F	752	0.06	0.505	-0.089	0.133
DGI	M	685	0.049	0.0317	-0.22	0.102
N: sample size; AF: frequency of the effect allele, effect allele given in parentheses; P: P-value for the association between the phenotype and the SNP; Beta: effect size for the effect allele; se: standard error; F: females; M: males.
