# Supplementary material for: Chromosome X-Wide Association Study Identifies Loci for Fasting Insulin and Height and Evidence for Incomplete Dosage Compensation
Source: PLoS Genet. 2014 Feb 6;10(2):e1004127. doi: 10.1371/journal.pgen.1004127 (PMC3916240; doi:10.1371/journal.pgen.1004127)
Supplement: Table S3 — Lead associations in the height locus near FGF16, ATRX and MAGT1 after conditioning the association analysis on the lead SNP of the ITM2A locus, rs1751138. (XLS) [file pgen.1004127.s006.xls]

## Sheet: Sheet1
Assocaitions for rs34979608, the most associated SNP in the conditional analysis
	Males and females combined					Males					Females					Sex-differentiated meta-analysis
Analysis	AF(C)	Beta	SE	P-value	N	AF(C)	Beta	SE	P-value	N	AF(C)	Beta	SE	P-value	N	P-value (sex)	P-value (het)
Discovery	0.676237	-0.053317	0.009132	3.49e-08	19564	0.680492	-0.050862	0.011071	7.7e-06	10093	0.671703	-0.058545	0.016153	0.000448	9471	9.34e-08	0.166798
Replication	0.683767	-0.058179	0.019689	0.004638	4995	0.688325	-0.052064	0.024894	0.036512	2259	0.680004	-0.068394	0.032177	0.033559	2736	0.011725	0.350535
Joint	0.677769	-0.054178	0.008284	1.52e-09	24559	0.681925	-0.05106	0.010115	1.04e-06	12352	0.673563	-0.060527	0.014436	6.51e-05	12207	2.23e-09	0.069984
Associations for rs182838724, the most associated SNP in the region in the discovery analysis, i.e., before conditional analysis
	Males and females combined					Males					Females					Sex-differentiated meta-analysis
Analysis	AF(T)	Beta	SE	P-value	N	AF(T)	Beta	SE	P-value	N	AF(T)	Beta	SE	P-value	N	P-value (sex)	P-value (het)
Discovery	0.298578	0.049794	0.009183	3.02e-07	19562	0.293899	0.050121	0.011138	1.18e-05	10092	0.303565	0.0491	0.016229	0.003382	9470	9.1e-07	0.213461
Replication	0.290288	0.051987	0.020026	0.012861	4996	0.287475	0.047904	0.025294	0.058256	2259	0.292609	0.058846	0.032782	0.072646	2737	0.033222	0.431739
Joint	0.296892	0.050175	0.008347	2.8e-08	24558	0.292724	0.049761	0.010193	2.33e-06	12351	0.301108	0.051019	0.014544	0.000833	12207	5.28e-08	0.105247
AF: effect allele frequency (effect allele)
Beta: effect size for the effect allele
SE: standard error
P-value: P-value for the association from fixed-effects meta-analysis
N: sample size in the discovery analysis
P-value (sex): P-value for the association from sex-differentiated meta-analysis
P-value (het): P-value from the gender heterogeneity test
