# Supplementary material for: Chromosome X-Wide Association Study Identifies Loci for Fasting Insulin and Height and Evidence for Incomplete Dosage Compensation
Source: PLoS Genet. 2014 Feb 6;10(2):e1004127. doi: 10.1371/journal.pgen.1004127 (PMC3916240; doi:10.1371/journal.pgen.1004127)
Supplement: Table S4 — Associations of the most associated SNPs in the two height loci with height in childhood (age 8–10) and adulthood in a subset of the study subjects from two cohorts (NFBC1966 and YFS) for whom childhood height measurements were available. (XLS) [file pgen.1004127.s007.xls]

## Sheet: Sheet1
Locus / Candidate(s)	SNP	Pos (chrX)	EA / OA	Age group	Sex	EAF	Beta	SE	P-value	N	P-value (sex)	P-value (het)
Xq21.1 / ITM2A	rs1751138	78657806	G / A	Childhood	Males+Females	0.633369	0.092392	0.021389	1.58e-05	3288	1.54e-05	0.061503
					Males	0.628608	0.063038	0.026411	0.017018	1621	-	-
					Females	0.637999	0.148326	0.036458	5.02e-05	1667	-	-
				Adulthood	Males+Females	0.633369	0.090172	0.021342	2.42e-05	3288	4.49e-06	0.009255
					Males	0.628608	0.04949	0.026247	0.059369	1621	-	-
					Females	0.637999	0.16956	0.036665	4.49e-06	1667	-	-
Xq21.1 / FGF16, ATRX, MAGT1	rs182838724	76797439	T / A	Childhood	Males+Females	0.291797	0.059152	0.022818	0.00955	3287	0.034945	0.910957
					Males	0.287384	0.059487	0.028338	0.035817	1621	-	-
					Females	0.296089	0.058535	0.038479	0.129264	1666	-	-
				Adulthood	Males+Females	0.291797	0.091795	0.022712	5.36e-05	3287	0.000147	0.250645
					Males	0.287384	0.071662	0.028083	0.010736	1621	-	-
					Females	0.296089	0.129858	0.038613	0.000848	1666	-	-
EA / OA: effect allele / other allele
Age group: height measurements from childhood or adulthood
Sex: analysis conducted in both sexes (Males+Females), males only (Males) or females only (Females)
EAF: effect allele frequency
Beta: effect size
SE: standard error
P-value: P-value for the association from fixed-effects meta-analysis
N: sample size
P-value(sex): P-value for the association from sex-differentiated meta-analysis
P-value (het): P-value from the sex heterogeneity test
