# Supplementary material for: Chromosome X-Wide Association Study Identifies Loci for Fasting Insulin and Height and Evidence for Incomplete Dosage Compensation
Source: PLoS Genet. 2014 Feb 6;10(2):e1004127. doi: 10.1371/journal.pgen.1004127 (PMC3916240; doi:10.1371/journal.pgen.1004127)
Supplement: Table S5 — Sample sizes for the twelve phenotypes in the discovery cohorts. (XLS) [file pgen.1004127.s008.xls]

## Sheet: Sheet1
Cohort	Sex	TC	LDL-C	HDL-C	TG	GLUCOSE	INSULIN	CRP	BMI	WHR	HEIGHT	SBP	DPB	MAX N
NFBC1966	Females	2462	2456	2462	2462	2441	2431	2604	2461	2450	2642	2409	2402	2642
	Males	2381	2372	2381	2380	2373	2355	2341	2382	2364	2383	2334	2334	2383
	Males+Females	4843	4828	4843	4842	4811	4783	4945	4843	4814	5025	4743	4736	5025
COROGENE	Females	762	757	762	762	-	-	827	1496	830	1496	-	-	1496
	Males	834	819	834	834	-	-	927	2418	940	2419	-	-	2419
	Males+Females	1596	1576	1596	1596	-	-	1754	3914	1770	3915	-	-	3915
DGI	Females	1460	1425	1437	1460	783	752	-	1578	1191	1582	1079	1079	1582
	Males	1384	1340	1360	1384	716	685	-	1520	1151	1520	1105	1105	1520
	Males+Females	2844	2765	2797	2844	1499	1437	-	3098	2342	3102	2184	2184	3102
GENMETS	Females	985	981	985	985	990	972	934	1039	1040	1039	792	792	1040
	Males	933	929	933	933	950	922	880	1000	1000	1000	789	789	1000
	Males+Females	1918	1910	1918	1918	1940	1894	1814	2039	2040	2039	1581	1581	2040
YFS	Females	1060	1057	1059	1060	1060	1060	1107	1060	1071	1084	997	997	1107
	Males	887	857	881	887	898	898	916	908	913	911	846	845	916
	Males+Females	1947	1914	1940	1947	1958	1958	2023	1968	1984	1995	1843	1842	2023
PredictCVD	Females	379	372	379	379	-	-	407	681	678	681	557	557	681
	Males	607	597	607	607	-	-	772	1166	1164	1166	939	939	1166
	Males+Females	986	969	986	986	-	-	1179	1847	1842	1847	1496	1496	1847
HBCS	Females	799	788	799	799	927	927	-	949	947	949	927	927	949
	Males	549	535	549	549	684	684	-	695	694	695	684	684	695
	Males+Females	1348	1323	1348	1348	1611	1611	-	1644	1641	1644	1611	1611	1644
All	Females	7907	7836	7883	7907	6201	6142	5879	9264	8207	9473	6761	6754	-
	Males	7575	7449	7545	7574	5621	5544	5836	10089	8226	10094	6697	6696	-
	Males+Females	15482	15285	15428	15481	11819	11683	11715	19353	16433	19567	13458	13450	-
TC: total cholesterol; LDL-C: low-density lipoprotein cholesterol; HDL-C: high-density lipoprotein cholesterol; TG: total triglycerides; CRP: C-reactive protein; BMI: body-mass-index; WHR: waist-hip-ratio; SBP: systolic blood pressure; DBP: diastolic blood pressure
