# Supplementary material for: Chromosome X-Wide Association Study Identifies Loci for Fasting Insulin and Height and Evidence for Incomplete Dosage Compensation
Source: PLoS Genet. 2014 Feb 6;10(2):e1004127. doi: 10.1371/journal.pgen.1004127 (PMC3916240; doi:10.1371/journal.pgen.1004127)
Supplement: Table S7 — Estimates of the phenotypic variance attributable to 217,112 imputed and genotyped chrX SNPs using three different dosage compensation models using a threshold of 0.025 to remove related individuals. (XLS) [file pgen.1004127.s010.xls]

## Sheet: Sheet1
		Full dosage compensation				Equal variance				No dosage compensation
Phenotype	N	hx	se	lrt	P-value	hx	se	lrt	P-value	hx	se	lrt	P-value
Height	11761	0.00716	0.003013	9.017	0.001	0.011527	0.004679	9.656	0.0009	0.01559	0.006341	9.394	0.001
SBP	8143	0.008756	0.004306	6.398	0.006	0.010276	0.006153	4.17	0.02	0.009174	0.007611	2.042	0.08
Fasting insulin	7790	0.005488	0.003941	2.936	0.04	0.00774	0.005917	2.464	0.06	0.008459	0.007719	1.591	0.1
HDL-C	9043	0.002366	0.002953	0.932	0.2	0.004597	0.004582	1.495	0.1	0.00723	0.006245	2.003	0.08
CRP	7702	0.003561	0.004049	0.902	0.2	0.006127	0.006179	1.186	0.1	0.007811	0.008122	1.123	0.1
Fasting glucose	7409	0.004005	0.004402	0.915	0.2	0.005814	0.006531	0.87	0.2	0.006463	0.00837	0.642	0.2
WHR	10081	0.000235	0.002634	0.009	0.5	0.001025	0.004067	0.073	0.4	0.001811	0.005485	0.126	0.4
TC	9044	1e-06	0.003367	0	0.5	1e-06	0.005053	0	0.5	1e-06	0.006611	0	0.5
LDL-C	8955	1e-06	0.003214	0	0.5	1e-06	0.0049	0	0.5	1e-06	0.006474	0	0.5
TG	9043	1e-06	0.002817	0	0.5	0.000388	0.004346	0.009	0.5	0.001131	0.005959	0.042	0.4
BMI	11620	1e-06	0.002517	0	0.5	1e-06	0.003777	0	0.5	1e-06	0.005026	0	0.5
DBP	8138	1e-06	0.00336	0	0.5	1e-06	0.005082	0	0.5	1e-06	0.00682	0	0.5
Definitions of the dosage models are given by Yang, J. et al. Genome partitioning of genetic variation for complex traits using common SNPs. Nat Genet 43, 519-25 (2011).
All values are from GCTA v.1.13 (Yang, J., Lee, S.H., Goddard, M.E. & Visscher, P.M. GCTA: a tool for genome-wide complex trait analysis. Am J Hum Genet 88, 76-82 (2011))
hx: estimate for the proportion of genetic variance explained by the SNPs in chromosome X
se: standard error for the X chromosome variance estimate
lrt: likelihood ratio statistic
P-value: P-value for the test of hx=0
SBP: systolic blood pressure
HDL-C: high-density lipoprotein cholesterol
CRP: C-reactive protein
WHR: waist-hip-ratio
TC: total cholesterol
LDL-C: low-density lipoprotein cholesterol
TG: total triglycerides
BMI: body-mass-index
DBP: diastolic blood pressure
