# Supplementary material for: Chromosome X-Wide Association Study Identifies Loci for Fasting Insulin and Height and Evidence for Incomplete Dosage Compensation
Source: PLoS Genet. 2014 Feb 6;10(2):e1004127. doi: 10.1371/journal.pgen.1004127 (PMC3916240; doi:10.1371/journal.pgen.1004127)
Supplement: Table S8 — Genomic control lambdas for the twelve phenotypes in the X chromosome-wide meta-analyses of the discovery cohorts. In cases where lambda >1, the meta-analysis results were corrected using the lambda statistic. (XLS) [file pgen.1004127.s011.xls]

## Sheet: Sheet1
	TC	LDL	HDL	TG	GLUK	INS	CRP	BMI	WHR	STATURE	SYST	DIAST
Males+Females	0.970711	1.01853	1.02849	1.00373	1.0408	0.987769	0.965524	0.988183	1.01746	1.13231	1.01508	0.979017
Males	0.98794	0.967283	1.05145	0.977719	0.942735	0.948777	0.968025	0.941456	1.00996	1.07422	1.00507	0.96449
Females	0.935839	0.999887	0.941362	0.99663	1.01329	0.953329	0.996414	0.963747	0.987694	1.07216	0.953908	0.969349
